# Supplementary material for: Effects of astigmatic defocus on binocular contrast sensitivity
Source: PLoS One. 2018 Aug 14;13(8):e0202340. doi: 10.1371/journal.pone.0202340 (PMC6091947; doi:10.1371/journal.pone.0202340)
Supplement: S1 Table — (XLSX) [file pone.0202340.s001.xlsx]

## Sheet: Sheet1
Case No	sex	age	Rfraction
			R sph	R cyl	R cyl Ax	L sph	L cyl	L cyl Ax
1	F	29	-0.5	0	-	-0.25	-0.5	5
2	F	34	0.5	0	-	-0.5	0	-
3	M	27	-1	-0.75	180	-1.25	-0.75	50
4	M	41	0	0	-	0	0	-
5	M	26	0	0	-	0	0	-
6	M	27	-0.25	0	-	-0.25	0	-
7	M	31	-0.75	0	-	-1	0	-
8	F	33	-2.5	0	-	-2.25	0	-
9	F	31	-0.25	0	-	-0.25	0	-
10	F	33	-3.25	0	-	-4.5	0	-
11	F	22	-0.5	-0.5	70	-0.5	0	-
12	M	39	-5.75	0	-	-6	0	-
13	M	35	-1.75	-0.5	110	-2	0	-
14	M	26	-2.5	-0.25	170	-1.75	-0.25	10
15	M	24	-0.5	-0.5	115	-0.75	-0.25	50
16	F	42	-5	0	-	-5	0	-
17	M	24	-2.5	-0.75	15	-2.5	-0.75	160
18	M	25	0	-0.25	155	0	0	-
