# Supplementary material for: Effects of astigmatic defocus on binocular contrast sensitivity
Source: PLoS One. 2018 Aug 14;13(8):e0202340. doi: 10.1371/journal.pone.0202340 (PMC6091947; doi:10.1371/journal.pone.0202340)
Supplement: S2 Table — (ATR = against-the-rule, WTR = with-the-rule, AULCSF = area under the log contrast sensitivity function). (XLSX) [file pone.0202340.s002.xlsx]

## Sheet: Sheet1
Case No	astigmatism	Binocular or Monocular	ATR or WTR	log1.5	log3	log6	log12	log18	AULCSF
1	0	B	X	1.85	2.06	2.11	1.93	1.81	2.1546
2	0	B	X	1.7	1.9	2.11	1.63	1.23	1.9599
3	0	B	X	1.56	2.06	2.11	1.93	1.52	2.085
4	0	B	X	1.7	2.06	2.26	1.93	1.36	2.1366
5	0	B	X	1.4	1.9	1.95	1.78	1.52	1.929
6	0	B	X	1.85	1.9	2.11	1.78	1.52	2.0445
7	0	B	X	1.7	2.06	2.11	1.93	1.52	2.106
8	0	B	X	1.56	2.06	2.11	1.93	1.81	2.1111
9	0	B	X	1.56	2.06	1.95	1.48	1.36	1.9146
10	0	B	X	1.7	2.06	2.11	1.48	1.36	1.9836
11	0	B	X	1.85	2.06	2.11	1.93	1.52	2.1285
12	0	B	X	1.7	1.7	2.11	1.78	1.66	1.9746
13	0	B	X	1.56	1.9	1.95	1.63	1.36	1.9026
14	0	B	X	2	2.06	2.11	2.08	1.52	2.187
15	0	B	X	1.85	2.06	1.95	1.48	1.08	1.9329
16	0	B	X	1.56	1.76	1.95	1.78	1.52	1.911
17	0	B	X	1.85	2.2	2.26	2.08	1.66	2.2641
18	0	B	X	2	2.06	2.26	2.08	1.66	2.2446
1	1	B	A	1.85	2.06	2.11	1.93	1.81	2.1546
2	1	B	A	2	2.2	2.11	1.63	1.36	2.1066
3	1	B	A	1.85	2.06	2.11	1.63	1.08	2.0169
4	1	B	A	1.85	1.85	2.11	1.63	1.08	1.9539
5	1	B	A	1.56	1.9	1.81	1.48	1.08	1.7994
6	1	B	A	1.7	1.7	2.11	1.78	1.66	1.9746
7	1	B	A	2	2.06	2.11	1.48	1.08	2.0034
8	1	B	A	1.56	2.06	2.11	1.95	1.52	2.0898
9	1	B	A	1.56	1.76	1.52	1.34	0.78	1.6098
10	1	B	A	1.7	1.9	2.11	1.78	1.23	1.9959
11	1	B	A	1.56	2.06	1.95	1.34	1.08	1.8558
12	1	B	A	1.85	1.9	1.65	1.34	1.08	1.7613
13	1	B	A	1.7	1.9	1.81	1.34	1.08	1.7868
14	1	B	A	1.7	2.06	2.11	1.78	1.66	2.0826
15	1	B	A	1.7	1.46	1.08	1.04	1.08	1.3638
16	1	B	A	1.85	1.9	1.81	1.78	1.08	1.9149
17	1	B	A	2	2.2	2.11	1.93	1.66	2.2056
18	1	B	A	2	2.06	2.26	1.93	1.66	2.2086
1	1	B	W	1.85	2.06	2.11	1.63	1.66	2.0691
2	1	B	W	2	2.2	2.11	1.63	1.23	2.0949
3	1	B	W	1.85	2.06	2.11	1.78	1.36	2.0781
4	1	B	W	1.7	2.06	2.11	1.63	1.08	1.9944
5	1	B	W	1.7	2.06	2.11	1.93	1.08	2.0664
6	1	B	W	1.85	2.06	2.11	1.78	1.81	2.1186
7	1	B	W	1.85	2.06	2.11	1.93	1.08	2.0889
8	1	B	W	1.7	1.9	2.11	1.48	1.08	1.9104
9	1	B	W	1.7	1.9	1.81	1.63	1.52	1.896
10	1	B	W	1.7	2.06	2.11	1.48	1.08	1.9584
11	1	B	W	2	2.06	2.11	1.78	1.08	2.0754
12	1	B	W	1.56	1.9	2.11	1.63	1.36	1.9506
13	1	B	W	1.7	1.9	1.95	1.34	1.08	1.8288
14	1	B	W	2	2.06	2.11	1.48	1.36	2.0286
15	1	B	W	1.85	2.06	2.11	1.63	1.36	2.0421
16	1	B	W	1.85	2.06	1.95	1.78	1.08	2.0049
17	1	B	W	1.7	2.2	2.11	1.78	1.66	2.1246
18	1	B	W	2	2.2	2.26	1.93	1.08	2.1984
1	2	B	A	1.85	2.06	2.11	1.93	1.08	2.0889
2	2	B	A	1.85	2.06	2.11	1.63	1.23	2.0304
3	2	B	A	1.85	1.6	1.65	1.18	0	1.5357
4	2	B	A	1.7	1.9	1.2	1.04	0.9	1.5156
5	2	B	A	1.85	1.76	1.2	1.18	0	1.4487
6	2	B	A	1.85	2.06	1.95	1.34	0.78	1.8723
7	2	B	A	1.85	1.85	1.65	1.18	0	1.6107
8	2	B	A	1.7	2.06	1.81	1.34	1.23	1.8483
9	2	B	A	1.85	1.76	1.36	0	0	1.2135
10	2	B	A	1.7	1.46	1.52	1.18	0.9	1.5132
11	2	B	A	1.85	1.76	1.65	1.34	1.08	1.7193
12	2	B	A	1.7	1.76	1.08	1.34	0.9	1.5096
13	2	B	A	1.7	1.46	1.52	1.34	0.78	1.5408
14	2	B	A	0.85	1	1.2	1.18	1.08	1.1679
15	2	B	A	1.56	1.76	1.65	1.18	1.08	1.6374
16	2	B	A	1.7	1.76	1.65	1.18	1.08	1.6584
17	2	B	A	2	1.9	1.81	1.34	1.08	1.8318
18	2	B	A	2	2.06	2.11	1.48	1.08	2.0034
1	2	B	W	2	2.06	2.11	1.78	1.34	2.0988
2	2	B	W	1.85	1.9	1.65	1.34	1.08	1.7613
3	2	B	W	1.85	2.06	1.81	1.48	1.08	1.8909
4	2	B	W	1.7	2.06	2.11	1.34	1.08	1.9248
5	2	B	W	1.7	1.9	1.95	1.78	1.08	1.9344
6	2	B	W	1.85	2.06	1.96	1.63	1.52	2.0115
7	2	B	W	1.85	2.06	1.95	1.48	1.08	1.9329
8	2	B	W	1.7	2.06	1.81	1.48	1.08	1.8684
9	2	B	W	1.56	1.9	1.95	1.63	1.08	1.8774
10	2	B	W	1.7	2.06	1.95	1.48	0.6	1.8672
11	2	B	W	1.7	2.06	1.95	1.48	1.23	1.9239
12	2	B	W	1.7	2.06	2.26	1.78	1.08	2.0754
13	2	B	W	1.7	1.76	1.65	1.48	0.78	1.7034
14	2	B	W	2	2.06	1.81	1.48	1.23	1.9269
15	2	B	W	1.7	1.9	1.81	1.34	0.78	1.7598
16	2	B	W	1.85	1.9	1.81	1.48	0.78	1.8159
17	2	B	W	2	2.06	2.26	1.78	1.08	2.1204
18	2	B	W	2	2.06	1.95	2.08	0.9	2.0832
1	3	B	A	1.56	1.76	1.46	1.48	1.08	1.6524
2	3	B	A	1.85	1.76	1.62	0	0	1.2915
3	3	B	A	1.85	2.06	2.11	1.78	1.52	2.0925
4	3	B	A	1.56	1	0	0	0	0.534
5	3	B	A	1.4	0	0	0	0	0.21
6	3	B	A	1.85	1.18	1.52	1.18	0.9	1.4517
7	3	B	A	1.85	1.46	1.52	0	0.6	1.2255
8	3	B	A	1.7	1.76	1.65	0	0	1.278
9	3	B	A	1.26	1.18	1.08	0	0	0.867
10	3	B	A	1.56	1.3	1.2	0	0	0.984
11	3	B	A	1.4	1.18	0	0	0	0.564
12	3	B	A	1.4	2.46	1.52	1.18	0	1.6872
13	3	B	A	1.36	1.6	1.2	1.04	0.6	1.3476
14	3	B	A	1.56	1.46	1.2	1.04	0.6	1.3356
15	3	B	A	1.56	1	1.08	0	0	0.858
16	3	B	A	1.7	1.76	1.2	1.18	0.9	1.5072
17	3	B	A	1.7	2.2	1.52	1.63	1.66	1.9116
18	3	B	A	2	1.9	2.11	1.48	0.9	1.9392
1	3	B	W	1.85	2.06	1.95	1.78	1.36	2.0301
2	3	B	W	1.4	1.76	1.65	1.34	0.6	1.6086
3	3	B	W	1.85	2.06	1.95	1.78	1.08	2.0049
4	3	B	W	1.85	1.9	1.81	1.18	0.78	1.7439
5	3	B	W	1.7	1.9	1.95	1.48	0.6	1.8192
6	3	B	W	1.85	2.2	1.95	1.48	1.23	1.9884
7	3	B	W	1.85	2.06	1.95	1.34	1.08	1.8993
8	3	B	W	1.7	2.06	1.81	1.34	1.08	1.8348
9	3	B	W	1.56	1.9	1.95	0.9	0.6	1.659
10	3	B	W	1.7	2.06	1.81	1.34	0	1.7376
11	3	B	W	1.7	1.9	1.81	1.18	1.08	1.7484
12	3	B	W	1.7	2.06	2.11	1.78	1.08	2.0304
13	3	B	W	1.7	1.76	1.65	1.18	0.6	1.6152
14	3	B	W	2	1.9	1.81	1.34	0.6	1.7886
15	3	B	W	1.7	1.76	1.52	1.18	0.78	1.5924
16	3	B	W	1.85	1.76	1.65	1.18	0	1.5837
17	3	B	W	2	2.06	2.11	1.34	1.23	1.9833
18	3	B	W	2	1.46	1.52	1.18	0.6	1.5312
1	1	M	A	2	2.06	2.11	2.08	1.66	2.1996
2	1	M	A	1.7	1.9	2.11	1.78	1.23	1.9959
3	1	M	A	2	2.06	2.11	1.93	1.66	2.1636
4	1	M	A	1.85	1.85	2.11	1.78	1.36	2.0151
5	1	M	A	1.56	1.9	1.95	1.78	1.23	1.9269
6	1	M	A	1.7	1.7	2.26	2.08	1.66	2.0916
7	1	M	A	1.85	2.06	2.11	1.78	1.52	2.0925
8	1	M	A	1.7	2.06	2.11	1.95	1.52	2.1108
9	1	M	A	1.7	1.76	1.81	1.78	1.36	1.8756
10	1	M	A	1.7	1.9	2.11	1.63	1.23	1.9599
11	1	M	A	2	2.2	2.11	1.78	1.36	2.1426
12	1	M	A	1.7	1.9	2.11	1.78	1.36	2.0076
13	1	M	A	1.7	1.9	1.95	1.63	1.36	1.9236
14	1	M	A	1.85	2.06	2.26	1.78	1.23	2.1114
15	1	M	A	1.7	1.9	1.81	1.63	1.08	1.8564
16	1	M	A	1.85	2.06	2.11	1.78	1.52	2.0925
17	1	M	A	2	2.2	2.11	2.08	1.52	2.229
18	1	M	A	2	2.06	2.11	1.93	1.81	2.1771
1	1	M	W	1.85	2.06	2.11	1.93	1.66	2.1411
2	1	M	W	2	2.2	2.26	1.63	1.36	2.1516
3	1	M	W	1.85	2.06	2.11	1.93	1.52	2.1285
4	1	M	W	1.7	2.06	2.11	1.78	1.36	2.0556
5	1	M	W	1.7	2.06	2.11	1.78	1.52	2.07
6	1	M	W	1.85	2.06	2.11	1.78	1.52	2.0925
7	1	M	W	1.85	2.06	2.11	1.93	1.66	2.1411
8	1	M	W	1.7	2.06	2.11	1.78	1.66	2.0826
9	1	M	W	1.56	2.06	1.95	1.63	1.52	1.965
10	1	M	W	1.85	2.06	2.11	1.63	1.23	2.0304
11	1	M	W	1.7	2.06	2.11	1.63	1.52	2.034
12	1	M	W	1.7	2.06	2.11	1.93	1.66	2.1186
13	1	M	W	1.7	2.06	1.95	1.48	1.23	1.9239
14	1	M	W	1.7	2.06	2.26	1.78	1.23	2.0889
15	1	M	W	1.56	1.9	1.52	1.63	1.52	1.788
16	1	M	W	1.85	2.06	2.11	1.78	1.52	2.0925
17	1	M	W	2	2.06	2.26	1.78	1.23	2.1339
18	1	M	W	1.85	2.06	2.26	2.08	1.66	2.2221
1	2	M	A	1.85	2.06	2.11	2.08	1.66	2.1771
2	2	M	A	1.85	2.06	2.11	1.78	1.66	2.1051
3	2	M	A	1.85	1.9	1.81	1.63	1.52	1.9185
4	2	M	A	1.85	2.06	2.11	1.63	1.36	2.0421
5	2	M	A	1.56	1.6	1.95	1.63	1.52	1.827
6	2	M	A	1.56	2.06	2.26	1.78	1.52	2.094
7	2	M	A	1.85	1.85	2.11	1.63	1.52	1.9935
8	2	M	A	1.7	2.06	2.26	2.08	1.52	2.187
9	2	M	A	1.7	1.76	1.95	1.63	1.36	1.8816
10	2	M	A	1.7	1.9	2.11	1.63	1.23	1.9599
11	2	M	A	2	1.9	2.11	1.78	1.36	2.0526
12	2	M	A	1.85	1.9	2.11	1.63	1.36	1.9941
13	2	M	A	1.7	1.9	1.95	1.48	1.36	1.8876
14	2	M	A	2	2.2	2.26	1.78	1.23	2.1759
15	2	M	A	1.56	1.76	1.65	1.48	1.23	1.7229
16	2	M	A	1.85	1.9	2.11	1.93	1.52	2.0805
17	2	M	A	2	2.06	2.11	2.08	1.81	2.2131
18	2	M	A	2	2.06	2.26	2.08	1.66	2.2446
1	2	M	W	2	2.06	2.11	1.93	1.52	2.151
2	2	M	W	2	2.06	2.26	1.93	1.52	2.196
3	2	M	W	1.85	2.06	2.11	1.48	1.36	2.0061
4	2	M	W	1.85	2.06	2.11	1.93	1.36	2.1141
5	2	M	W	1.56	1.9	1.95	1.78	1.23	1.9269
6	2	M	W	1.85	2.06	2.11	1.93	1.52	2.1285
7	2	M	W	1.85	2.06	2.11	1.78	1.66	2.1051
8	2	M	W	1.56	2.06	2.11	1.78	1.52	2.049
9	2	M	W	1.56	1.9	2.11	1.78	1.08	1.9614
10	2	M	W	1.7	1.9	2.11	1.48	1.36	1.9356
11	2	M	W	1.7	2.06	2.11	1.78	1.52	2.07
12	2	M	W	1.7	1.9	2.11	1.78	1.23	1.9959
13	2	M	W	1.7	1.9	1.95	1.48	1.36	1.8876
14	2	M	W	1.85	2.06	2.11	1.78	1.23	2.0664
15	2	M	W	1.56	1.9	1.81	1.63	1.36	1.8606
16	2	M	W	1.7	2.06	1.95	1.78	1.52	2.022
17	2	M	W	2	1.9	2.26	1.93	1.23	2.1219
18	2	M	W	2	2.06	2.26	2.08	1.66	2.2446
1	3	M	A	1.7	2.06	2.11	1.63	1.52	2.034
2	3	M	A	1.85	1.9	1.81	1.34	0.6	1.7661
3	3	M	A	1.85	2.06	2.11	1.93	1.66	2.1411
4	3	M	A	1.85	2.06	2.11	1.63	1.34	2.0403
5	3	M	A	1.7	0	1.95	1.63	1.52	1.368
6	3	M	A	1.85	1.9	2.11	1.78	1.66	2.0571
7	3	M	A	1.85	1.9	2.11	1.78	1.52	2.0445
8	3	M	A	1.7	2.06	2.11	1.93	1.66	2.1186
9	3	M	A	1.26	1.76	1.81	1.63	1.36	1.7736
10	3	M	A	1.7	2.06	1.95	1.78	1.23	1.9959
11	3	M	A	2	1.9	1.95	1.78	1.52	2.019
12	3	M	A	1.7	2.06	2.11	1.78	1.08	2.0304
13	3	M	A	1.7	2.06	2.11	1.63	1.36	2.0196
14	3	M	A	1.7	1.9	2.26	1.93	1.23	2.0769
15	3	M	A	1.85	1.9	1.81	1.63	1.36	1.9041
16	3	M	A	1.85	2.06	2.11	1.93	1.52	2.1285
17	3	M	A	2	2.06	2.26	1.93	1.23	2.1699
18	3	M	A	2	2.2	2.26	2.08	1.52	2.274
1	3	M	W	2	2.06	2.11	1.93	1.66	2.1636
2	3	M	W	1.7	1.9	1.95	1.34	0.78	1.8018
3	3	M	W	1.85	1.9	1.81	1.63	1.52	1.9185
4	3	M	W	1.85	2.06	2.11	1.63	1.36	2.0421
5	3	M	W	1.7	1.9	1.95	1.78	1.52	1.974
6	3	M	W	1.7	2.06	2.11	1.93	1.66	2.1186
7	3	M	W	1.56	1.76	1.81	1.48	1.08	1.7574
8	3	M	W	1.7	2.06	2.26	2.08	1.81	2.2131
9	3	M	W	1.56	1.76	1.95	1.34	1.08	1.7658
10	3	M	W	1.7	2.06	1.81	1.63	1.23	1.9179
11	3	M	W	1.7	1.76	2.11	1.63	1.36	1.9296
12	3	M	W	1.7	1.9	1.81	1.78	1.36	1.9176
13	3	M	W	1.56	1.9	1.95	1.48	1.36	1.8666
14	3	M	W	1.85	2.06	2.11	1.78	1.23	2.0664
15	3	M	W	1.85	1.9	1.81	1.63	1.36	1.9041
16	3	M	W	1.56	1.76	1.95	1.78	1.52	1.911
17	3	M	W	1.85	1.9	2.11	1.93	1.66	2.0931
18	3	M	W	2	2.06	2.26	1.93	1.52	2.196
